# Supplementary material for: A causal inference study exploring the impact of iron status on the risk of thyroid cancer based on two-sample mendelian randomization
Source: Discov Oncol. 2025 Apr 7;16:485. doi: 10.1007/s12672-025-02270-3 (PMC11977069; doi:10.1007/s12672-025-02270-3)
Supplement: Supplementary file 20 — Additional file20 (CSV 1 KB) [file 12672_2025_2270_MOESM20_ESM.csv]

	id	trait	ncase	group_name	year	author	consortium	sex	pmid	population	unit	sample_size	build	ncontrol	category	subcategory	ontology	note	mr	nsnp	doi	coverage	study_design	priority	sd
1	ieu-a-1049	Iron	NA	public	2014	Benyamin	GIS	Males and Females	25352340	European	SD	23986	HG19/GRCh37	NA	Risk factor	Metal	NA	Effect allele frequencies are missing	1	2096457	NA	NA	NA	1	NA
2	ieu-a-1052	Transferrin	NA	public	2014	Benyamin	GIS	Males and Females	25352340	European	SD	23986	HG19/GRCh37	NA	Risk factor	Metal	NA	Effect allele frequencies are missing	1	2104242	NA	NA	NA	1	NA
3	ieu-a-1050	Ferritin	NA	public	2014	Benyamin	GIS	Males and Females	25352340	European	SD	23986	HG19/GRCh37	NA	Risk factor	Metal	NA	Effect allele frequencies are missing	1	2036124	NA	NA	NA	1	NA
4	ieu-a-1051	Transferrin Saturation	NA	public	2014	Benyamin	GIS	Males and Females	25352340	European	SD	23986	HG19/GRCh37	NA	Risk factor	Metal	NA	Effect allele frequencies are missing	1	2102226	NA	NA	NA	1	NA
